# Supplementary material for: Modeling Neuroimmunological Interactions at the Blood–Brain Barrier Using In Vitro 3D Human Organoids: Inflammation and Ischemia–Reperfusion Injury
Source: Cells. 2026 Jun 27;15(13):1173. doi: 10.3390/cells15131173 (PMC13360297; doi:10.3390/cells15131173)
Supplement: Supplementary file 1 [file cells-15-01173-s001.zip]

Archive with 1 entries (1 files):
- cells-4330391-supplementary.pdf
